# Supplementary material for: Bioactive Nitrosylated and Nitrated N-(2-hydroxyphenyl)acetamides and Derived Oligomers: An Alternative Pathway to 2-Amidophenol-Derived Phytotoxic Metabolites
Source: Molecules. 2022 Jul 26;27(15):4786. doi: 10.3390/molecules27154786 (PMC9330447; doi:10.3390/molecules27154786)
Supplement: Supplementary file 1 [file molecules-27-04786-s001.zip]

Archive with 1 entries (1 files):
- molecules-1805926-supplementary.pdf
